# Supplementary material for: Phytohormone cytokinin guides microtubule dynamics during cell progression from proliferative to differentiated stage
Source: EMBO J. 2020 Jul 15;39(17):e104238. doi: 10.15252/embj.2019104238 (PMC7459425; doi:10.15252/embj.2019104238)
Supplement: Supplementary file 6 — Movie EV3 [file EMBJ-39-e104238-s006.zip]

Archive with 5 entries (4 files):
- Montesinos_Movie_EV3.avi
- __MACOSX/
- __MACOSX/._Montesinos_Movie_EV3.avi
- Movie EV3.rtf
- __MACOSX/._Movie EV3.rtf
